# Supplementary material for: Chemistry in Fungal Bioluminescence: Theoretical Studies on Biosynthesis of Luciferin from Caffeic Acid and Regeneration of Caffeic Acid from Oxidized Luciferin
Source: J Fungi (Basel). 2023 Mar 18;9(3):369. doi: 10.3390/jof9030369 (PMC10053366; doi:10.3390/jof9030369)
Supplement: Supplementary file 1 [file jof-09-00369-s001.zip]

Archive with 1 entries (1 files):
- jof-2240199-supplementary.pdf
